# Supplementary material for: Carbapenem-resistant gram-negative bacteria in Germany: incidence and distribution among specific infections and mortality: an epidemiological analysis using real-world data
Source: Infection. 2022 May 31;50(6):1535–42. doi: 10.1007/s15010-022-01843-6 (PMC9705437; doi:10.1007/s15010-022-01843-6)
Supplement: Supplementary file 1 — Supplementary file1 (XLSX 24 KB) [file 15010_2022_1843_MOESM1_ESM.xlsx]

## Sheet: ICD-10 codes supplement
	ICD codes pathogens and resistance
	Group	Code	Description
	pathogen	B96.2!	Escherichia coli [E. coli] and other enterobacterales as causes of diseases classified in other chapters (Enterobacter, Klebsiella, Morganella, Proteus, Serratia).
	pathogen	B96.5!	Pseudomonas and other nonfermenters as causes of diseases classified in other chapters (Acinetobacter, Burkholderia, Pseudomonas aeruginosa, Stenotrophomonas).
	Resistance	U81.20!	Escherichia coli with multidrug resistance 3MRGN
	Resistance	U81.21!	Klebsiella pneumoniae with multidrug resistance 3MRGN
	Resistance	U81.22!	Klebsiella oxytoca with multidrug resistance 3MRGN
	Resistance	U81.23!	Other Klebsiellae with multidrug resistance 3MRGN
	Resistance	U81.24!	Enterobacter cloacae complex with multidrug resistance 3MRGN
	Resistance	U81.25!	Citrobacter-freundii complex with multidrug resistance 3MRGN
	Resistance	U81.26!	Serratia marcescens with multiresistance 3MRGN
	Resistance	U81.27!	Proteus mirabilis with multiresistance 3MRGN
	Resistance	U81.28!	Other Enterobacterales with multiresistance 3MRGN
	Resistance	U81.30!	Pseudomonas aeruginosa with multidrug resistance 3MRGN
	Resistance	U81.31!	Acinetobacter-baumannii-group with multidrug resistance 3MRGN
	Resistance	U81.40!	Escherichia coli with multiresistance 4MRGN
	Resistance	U81.41!	Klebsiella pneumoniae with multidrug resistance 4MRGN
	Resistance	U81.42!	Klebsiella oxytoca with multidrug resistance 4MRGN
	Resistance	U81.43!	Other Klebsiellae with multidrug resistance 4MRGN
	Resistance	U81.44!	Enterobacter cloacae complex with multidrug resistance 4MRGN
	Resistance	U81.45!	Citrobacter-freundii complex with multidrug resistance 4MRGN
	Resistance	U81.46!	Serratia marcescens with multiresistance 4MRGN
	Resistance	U81.47!	Proteus mirabilis with multiresistance 4MRGN
	Resistance	U81.48!	Other Enterobacterales with multiresistance 4MRGN
	Resistance	U81.50!	Pseudomonas aeruginosa with multiresistance 4MRGN
	Resistance	U81.51!	Acinetobacter-baumannii-group with multidrug resistance 4MRGN
	ICD codes Carrier (Carrier of infectious diseases)
	Carrier	Z22.3	Carriers of other specified bacterial diseases
	Carrier	Z22.8	Carriers of other infectious diseases
	Carrier	Z22.9	Carriers of infectious diseases, not specified
	ICD codes 4MRGN Resistance LTO
	Resistance	U81.4-!	Enterobacterales with multidrug resistance 4MRGN
	Resistance	U81.5-!	Pseudomonas and Acinetobacter with multidrug resistance 4MRGN
	ICD codes "UTI"
	UTI	N10	Acute tubulointerstitial nephritis
	UTI	N11	Chronic tubulointerstitial nephritis
	UTI	N12	Tubulointerstitial nephritis, not designated as acute or chronic
	UTI	N13.6	Pyonephrosis
	UTI	N15.1	Renal abscess and perinephric abscess
	UTI	N15.9	Tubulointerstitial kidney disease, unspecified
	UTI	N16.0	Tubulointerstitial kidney disease in infectious and parasitic diseases classified elsewhere.
	UTI	N28.88	Other diseases of the kidney and ureter (pyelitis, pyelouretritis, urethritis cystica)
	UTI	N29.1	Other diseases of the kidney and ureter in infectious and parasitic diseases classified elsewhere.
	UTI	N30.0	Acute cystitis
	UTI	N30.1	Interstitial cystitis (chronic)
	UTI	N30.2	Other chronic cystitis
	UTI	N30.3	Trigonum cystitis
	UTI	N30.8	Other cystitis
	UTI	N30.9	Cystitis, unspecified
	UTI	N33.0	Tuberkulöse Zystitis (A18.1†)
	UTI	N34	Urethritis and urethral syndrome
	UTI	N37.0	Urethritis in diseases classified elsewhere
	UTI	N39.0	Urinary tract infection, localization unspecified
	UTI	N41.3	Prostatic cystitis
	UTI	T83.5	Infection and inflammatory reaction due to prosthesis, implant or graft in the urinary tract.
	ICD codes "cUTI"
	cUTI	G95.80	Urinary bladder paralysis in upper motor neuron damage [UMNL].
	cUTI	G95.81	Urinary bladder paralysis associated with lower motor neuron damage [LMNL].
	cUTI	G95.82	Urinary bladder dysfunction due to spinal shock
	cUTI	G95.84	Detrusor-sphincter dyssynergia in spinal cord damage.
	cUTI	K70.3	Alcoholic cirrhosis
	cUTI	K70.4	Alcoholic liver failure
	cUTI	K72.0	Acute and subacute liver failure
	cUTI	K72.1	Chronic liver failure
	cUTI	K72.73	Hepatic encephalopathy grade 3
	cUTI	K72.74	Hepatic encephalopathy grade 4
	cUTI	N11.1	Chronic obstructive pyelonephritis
	cUTI	N13	Obstructive uropathy and refluxuropathy
	cUTI	N17._[1-3]	Acute renal failure
	cUTI	N18.[1-5]	Chronic kidney disease
	cUTI	N20	Kidney and ureteral stone
	cUTI	N21	Stone in the lower urinary tract
	cUTI	N30.4	Radiation cystitis
	cUTI	N31	Neuromuscular dysfunction of the urinary bladder, not elsewhere classified.
	cUTI	N32.0	Bladder neck obstruction
	cUTI	N32.3	Urinary bladder diverticulum
	cUTI	N35	Urethral stricture
	cUTI	N40	Prostate Hyperplasia
	cUTI	N41.0	Acute prostatitis
	cUTI	N41.2	Prostate abscess
	cUTI	N41.3	Prostate Cystitis
	cUTI	N47	Foreskin hypertrophy, phimosis and paraphimosis
	cUTI	N99.0	Kidney failure after medical procedures
	cUTI	N99.1	Urethral stricture after med. interventions (incl. urethral stricture after catheterization)
	cUTI	O	Pregnancy
	cUTI	Q62.5	Congenital hydronephrosis
	cUTI	Q62.1	Atresia and (congenital) stenosis of the ureter
	cUTI	Q62.2	Congenital megaureter
	cUTI	Q62.3	Other (congenital) obstructive defects of the renal pelvis and ureter.
	cUTI	Q62.5	Duplication of the ureter
	cUTI	Q62.6	Position anomaly of the ureter
	cUTI	Q62.7	Congenital vesicouretero-renal reflux.
	cUTI	Q62.8	Sonstige angeborene Fehlbildungen des Ureters
	cUTI	Q64.2	Congenital urethral valves in the posterior part of the urethra
	cUTI	Q64.6	Congenital diverticulum of the urinary bladder
	cUTI	Q64.7	Other congenital malformations of the urinary bladder and urethra
	cUTI	Q64.9	Congenital malformation of the urinary system, unspecified
	cUTI	T83.0	Mechanical complication due to a urinary catheter (indwelling catheter)
	cUTI	T83.1	Mechanical complication due to other devices or implants in the urinary tract.
	cUTI	T83.2	Mechanical complication due to a urinary organ transplant
	cUTI	T83.5	Infection and inflammatory reaction due to prosthesis, implant or graft in the urinary tract.
	cUTI	Z93.5	Presence of a cystostoma
	cUTI	Z93.6	Presence of other artificial orifices of the urinary tract
	ICD codes "cIAI"
	cIAI	K35.30	Acute appendicitis with localized peritonitis without perforation or rupture
	cIAI	K35.31	Acute appendicitis with localized peritonitis with perforation or rupture
	cIAI	K35.32	Acute appendicitis with peritoneal abscess
	cIAI	K35.2	Acute appendicitis with generalized peritonitis
	cIAI	K35.3	Akute Appendizitis mit lokalisierter Peritonitis
	cIAI	K65.0	Acute peritonitis
	cIAI	K65.8	Other peritonitis
	cIAI	K65.9	Peritonitis, unspecified
	cIAI	K57.00	Diverticulosis of the small intestine with perforation and abscess, without indication of bleeding
	cIAI	K57.01	Diverticulosis of the small intestine with perforation, abscess and bleeding
	cIAI	K57.02	Diverticulitis of the small intestine with perforation and abscess, without indication of bleeding
	cIAI	K57.03	Diverticulitis of the small intestine with perforation, abscess and bleeding
	cIAI	K57.20	Diverticulosis of the colon with perforation and abscess, without indication of bleeding
	cIAI	K57.21	Diverticulosis of the colon with perforation, abscess and bleeding
	cIAI	K57.22	Divertikulitis des Dickdarmes mit Perforation und Abszess, ohne Angabe einer Blutung
	cIAI	K57.23	Diverticulitis of the colon with perforation, abscess and bleeding
	cIAI	K57.40	Diverticulosis of both the small and large intestine with perforation and abscess, without indication of bleeding
	cIAI	K57.41	Divertikulose sowohl des Dünndarmes als auch des Dickdarmes mit Perforation, Abszess und Blutung
	cIAI	K57.42	Diverticulitis of both the small and large intestine with perforation and abscess, without indication of bleeding
	cIAI	K57.43	Diverticulitis of both the small and large intestines with perforation, abscess, and bleeding
	cIAI	K57.80	Diverticulosis of the intestine, part unspecified, with perforation and abscess, without indication of bleeding
	cIAI	K57.81	Diverticulosis of the intestine, part unspecified, with perforation, abscess and bleeding
	cIAI	K57.82	Diverticulitis of the intestine, part unspecified, with perforation and abscess, without indication of bleeding
	cIAI	K57.83	Diverticulitis of the intestine, part unspecified, with perforation, abscess and bleeding
	cIAI	K63.0	Intestinal abscess
	cIAI	K75.0	Liver abscess
	cIAI	K91.4	Dysfunction after colostomy or enterostomy (with abscess)
	cIAI	K91.83	Insufficiencies of anastomoses and sutures after operations on the other digestive tract
	cIAI	N73.0	Acute parametritis and pelvic connective tissue inflammation (incl. abscess: lig. latum uteri designated as acute; parametrium designated as acute).
	cIAI	N73.3	Acute pelveoperitonitis in women
	cIAI	N73.4	Chronic pelveoperitonitis in women
	cIAI	N73.5	Pelveoperitonitis in women, unspecified
	cIAI	T81.4	Infection after surgery, not elsewhere classified (incl. abscess: intraabdominal after med. procedures)
	cIAI	T85.71	Infection and inflammatory reaction due to catheter for peritoneal dialysis
	cIAI	O08.8	Other complications after abortion, extrauterine pregnancy and mole pregnancy (incl. abscess)
	cIAI	K50.9	Crohn's disease, unspecified (incl. abscess)
	cIAI	K91.4	Dysfunction after colostomy or enterostomy (with abscess)
	ICD codes "HAPVAP" Nosocomial Pneumonia
	HAPVAP	U69.01!	Nosocomial pneumonia: hospital-acquired pneumonia classified elsewhere and occurring more than 48 hours after admission
	HAPVAP	U69.02!	Nosocomial pneumonia: hospital-acquired pneumonia classified elsewhere, either present on admission or occurring within 48 hours of admission, with known hospitalization up to 28 days prior
	HAPVAP	U69.03!	Nosocomial pneumonia: hospital-acquired pneumonia classified elsewhere, either present on admission or occurring within 48 hours of admission, with known hospitalization 29 up to 90 days prior
	ICD codes "HAPVAP"
	HAPVAP	J15.0	Pneumonia caused by Klebsiella pneumoniae
	HAPVAP	J15.1	Pneumonia caused by Pseudomonas
	HAPVAP	J15.5	Pneumonia caused by Escherichia coli
	HAPVAP	J15.6	Pneumonia caused by other gram-negative bacteria
	HAPVAP	J15.8	Other bacterial pneumonia
	HAPVAP	J15.9	Bacterial pneumonia, unspecified
	HAPVAP	J18.0	Bronchopneumonia, unspecified
	HAPVAP	J18.1	Lobar pneumonia, unspecified
	HAPVAP	J18.2	Hypostatic pneumonia, unspecified
	HAPVAP	J18.8	Other pneumonia, pathogen not specified
	HAPVAP	J18.9	Pneumonia, unspecified
	HAPVAP	J69.0	Pneumonia caused by food or vomit
	HAPVAP	J85.1	Abscess of the lung with pneumonia
	HAPVAP	J95.4	Mendelson-Syndrome
	ICD codes bacteremia
	ICD	A49.9	Bacterial infection, unspecified (incl. bacteremia unspecified).
	ICD	A41.51	Sepsis: Escherichia coli [E. coli]
	ICD	A41.52	Sepsis: Pseudomonas
	ICD	A41.58	Sepsis: Other Gram-negative pathogens
	ICD	A41.8	Other sepsis specified
	ICD	A41.9	Sepsis, not specified

## Sheet: Database Source comparison
	Data source	Patient / case volume per year	Main features	Limitations
	DESTATIS	app. 19 million inpatient cases	Full survey of all inpatient cases. Numbers derived from this data show all codings in a given year	Contains PDX and SDX but no connection between diagnoses. No longitudinal data (e.g. 30- and 90-day mortality)
	BM-DB	app. 4 million inpatient cases	Partial survey with high representativeness for German inpatient treatment. Anonymzed case-level data. ICD-codes can be conncted (e.g. to distinguish between infection and colonization)	Only inpatient cases, no longitudinal data available
	DADB	app. 3 million insured people per year with app. 450,000 inpatient episodes per year	Partial survey with good representativeness. Often used to calculate expected patient volumes for drugs in Germany. Has epsiode data and longitudinal information. All analyses possible.	In certain indications low to very low volumes, that can lead to errors in extrapolations
